# Supplementary material for: Biofilm-derived curli and Z-DNA shape anti-DNA antibody responses during Salmonella infections
Source: PLoS Pathog. 2026 Jul 14;22(7):e1014047. doi: 10.1371/journal.ppat.1014047 (PMC13367709; doi:10.1371/journal.ppat.1014047)
Supplement: S1 Data — (XLSX) [file ppat.1014047.s001.xlsx]

## Sheet: Figure 1B- Ratio
Ratio of B-DNA to Z-DNA (Average Intensity of B-DNA and Z-DNA Normalized to Averaged Intensity of STm)
3-day	8.41966	2.00527	3.67613	6.26865	1.00012	8.92187	1.30264	3.61444	8.92187	1.30264	4.52416
7-day	3.0926	3.30242	7.71037	1.9899	11.2177	3.4239
				Averaged	Normalized to STm	Ratio B:Z
01242025 3 day
	1024x1024	512x512	512x512
STm	4.63	6.331	6.562	5.841
Z-DNA	4.348	3.793	3.933	4.02467	0.689037
B-DNA	29.038	34.586	38.035	33.8863	5.80146	8.41966
Curli	15.299	17.523	17.581	16.801
01272025 3 day
	1024x1024	512x512	512x512
STm	13.643	13.745	18.024	15.1373
Z-DNA	11.658	4.258	8.2	8.03867	0.531049
B-DNA	26.27	6.002	16.087	16.1197	1.06489	2.00527
Curli	17.686	9.283	17.582	14.8503
02072025 7 day
	1024x1024	512x512	512x512
STm	34.483	48.061	59.363	47.3023
Z-DNA	28.672	30.351	21.505	26.8427	0.56747
B-DNA	92.947	93.693	62.401	83.0137	1.75496	3.0926
Curli	41.645	49.564	67.042	52.7503
02172025 7 day
	1024x1024	512x512	512x512
STm	19.345	46.62	32.716	32.8937
Z-DNA	15.765	11.963	6.516	11.4147	0.347017
B-DNA	49.628	37.419	26.041	37.696	1.146	3.30242
Curli	23.809	33.801	22.308	26.6393
02212025 7 day
	1024x1024	512x512	512x512
STm	16.907	22.815	16.216	18.646
Z-DNA	5.788	8.345	5.637	6.59	0.353427
B-DNA	37.281	70.874	44.279	50.8113	2.72505	7.71037
Curli	30.007	33.065	20.48	27.8507
1312025 3 day
	1024x1024	512x512	512x512
STm	14.294	7.425	8.321	10.0133
Z-DNA	8.648	2.719	1.703	4.35667	0.435087
B-DNA	24.292	11.773	11.982	16.0157	1.59943	3.67613
Curli	18.769	8.034	6.032	10.945
3212025 7 day
	1024x1024	512x512	512x512
STm	16.612	30.6	10.205	19.139
Z-DNA	1.625	1.29	0.849	1.25467	0.0655555
B-DNA	2.79	2.59	2.11	2.49667	0.130449	1.9899
Curli	15.448	22.706	8.825	15.6597
2212025 3 day
	1024x1024	512x512	512x512
STm	17.389	22.815	18.86	19.688
Z-DNA	5.097	8.345	3.878	5.77333	0.293241
B-DNA	23.314	70.874	14.355	36.181	1.83772	6.26692
Curli	9.486	33.065	10.782	17.7777
3212025 3 day
	1024x1024	512x512	512x512
STm	30.119	39.384	14.495	27.9993
Z-DNA	18.125	17.468	13.785	16.4593	0.587847
B-DNA	19.601	16.012	13.771	16.4613	0.587919	1.00012
Curli	33.113	33.117	12.776	26.3353
04042025 7 day
	256x256	256x256	256x256
STm	9.887	11.537	17.145	12.8563
Z-DNA	0.87	0.714	1.452	1.012	0.0787161
B-DNA	7.535	6.298	20.224	11.3523	0.883015	11.2177
Curli	7.809	7.858	16.444	10.7037
3242025 3 day
	512x512	256x256	256x256
STm	18.825	21.112	16.503	18.8133
Z-DNA	0.704	0.542	0.661	0.635667	0.0337881
B-DNA	6.159	5.083	5.772	5.67133	0.301453	8.92187
Curli	20.572	20.946	10.575	17.3643
04112025 7 day
	256x256	256x256	256x256
STm	10.057	7.623	29.475	15.7183
Z-DNA	1.818	1.417	1.627	1.62067	0.103107
B-DNA	6.302	4.544	5.801	5.549	0.353027	3.4239
Curli	35.567	34.088	44.917	38.1907
3282025 3 day
	1024x1024	512x512	512x512
STm	28.389	58.179	31.534	39.3673
Z-DNA	3.756	4.39	3.3	3.81533	0.0969162
B-DNA	5.1	5.208	4.602	4.97	0.126247	1.30264
Curli	12.629	49.292	33.764	31.895
04042025 3 day
	256x256	256x256	256x256
STm	19.321	15.548	2.409	12.426
Z-DNA	3.055	2.676	0.141	1.95733	0.157519
B-DNA	12.512	6.094	2.618	7.07467	0.569344	3.61444
Curli	15.307	38.649	1.803	18.5863
3242025 3 day
	512x512	256x256	256x256
STm	18.825	21.112	16.503	18.8133
Z-DNA	0.704	0.542	0.661	0.635667	0.0337881
B-DNA	6.159	5.083	5.772	5.67133	0.301453	8.92187
Curli	20.572	20.946	10.575	17.3643
3282025 3 day
	1024x1024	512x512	512x512
STm	28.389	58.179	31.534	39.3673
Z-DNA	3.756	4.39	3.3	3.81533	0.0969162
B-DNA	5.1	5.208	4.602	4.97	0.126247	1.30264
Curli	12.629	49.292	33.764	31.895

## Sheet: Figure 2A- DNase Biomass
Biomass (um^3 / um^2)
Untreated Biofilms	4.30701	4.61715	3.87696	4.86066	3.65922	3.67164
Biofilms with DNase Treatment at 0hr	1.69522	1.53108	1.12981	0.83876	1.27187	1.09069
Biofilms with DNase Treatment at 24hr	2.91946	4.16718	2.56456	1.07134	3.68699	1.84136
Biofilms with DNase Treatment at 48hr	3.5241	3.32512	1.9448	3.46923	3.24467	3.43355

## Sheet: Figure 2B- Dnase Avg. Thickness
Average Thickness (um)
Untreated Biofilms	9.52683	7.30092	7.88072	8.53153	6.40409	6.59694
Biofilms with DNase Treatment at 0hr	2.66084	2.55412	1.59484	1.08468	1.92514	1.59015
Biofilms with DNase Treatment at 24hr	5.71909	8.53348	5.07473	1.69115	7.19271	3.40217
Biofilms with DNase Treatment at 48hr	6.50497	6.45592	3.8332	6.32609	5.43048	6.22014

## Sheet: Figure 2D- CQ CeCl3 Biomass
Biomass (um^3 / um^2)
Untreated	2.43297	1.98611	1.06093	2.17538	2.09937	2.18713	2.9803	2.81506
Chloroquine	1.87573	1.46188	1.80074	1.88595	1.44335	2.02975	2.09177	1.77473
CeCl3	1.99192	2.14701	2.68689	1.85132	1.97776	1.62856	2.64477	2.59573

## Sheet: Figure 2E- CQ CeCl3 Avg. Thick
Average Thickness (um)
Untreated	5.34996	4.26509	2.08112	4.61911	4.48292	4.78772
Chloroquine	3.78683	2.83576	3.62428	3.99219	2.79775	4.06689
CeCl3	3.95478	4.21716	5.31498	3.8404	4.04802	3.58243

## Sheet: Figure 2G- CV Assay
Untreated	4.01441	3.98741	4.07622	3.56521
Chloroquine
0hrs	0.099615	0.103815	0.101215	0.095015
24hrs	1.19242	1.35261	1.41382	1.27961
48hrs	2.16822	2.30981	2.25321	2.27841
72hrs	2.40542	2.46301	2.56742	2.56001
CeCl3
0hrs	2.21122	2.21502	2.05822	2.18722
24hrs	4.22861	4.32022	4.21781	4.18501
48hrs	4.88561	4.70041	4.78282	4.72741
72hrs	4.93602	4.68482	5.51201	4.74542

## Sheet: Fig 3B- Benz Biofilm Thick
	0 U/mL												250 U/mL												500 U/mL
t= 0hr	38.7222	24.5057	25.9324	27.7067	25.3616	21.192	22.4	26.1	24.67						16.0126			8.2414				11	1.76	6.79					6.1684					4
t= 48hr	38.7222	24.5057	25.9324	27.7067	25.3616	21.192	22.4	26.1	24.67					11.4306		26.0338					12.91	15.6	9.8	18.8		8.8102		24.3716						8.5

## Sheet: Fig 3C- Benz Prev Z-B Stain
	0 U/mL										250 U/mL										500U/mL
Z-DNA	0.0378779					2.75878	0.313063				1.34442			0.00059944		3.17943	0.170501				0.127077			0.00269334		0.381028	0.0464407
B-DNA	0.337941					2.8916	0.7351							0.00327927			0.0216072				0.126869			0.0194306		0.448571	0.0405497

## Sheet: Fig 3D- Benz Prev Z-B Stain
	0 U/mL										250 U/mL										500U/mL
Z-DNA		0.10531	0.119622		0.372309		0.340381					0.00288746	0.00259588		0.186726		0.706846					0.00101809	0.0198848		0.197981		0.930528
B-DNA		0.380638	0.155824		1.68439		0.799246					0.136288	0.0231257				0.783491					0.0250359	0.184082

## Sheet: Fig 4C- anti-Z-DNA
Control	STm	invAspiB-/-	invAspiB-/-
0.247	1.9705	0.7155	0.7155
0.2775	1.791	0.19	0.19
0.1905	1.9955	0.765	0.765
	1.9425	1.0025	1.0025
	1.6375	0.3125	0.3125

[truncated: 6 more sheets: Fig 4D-anti-B-DNA, Fig 4E-anti-Z-DNA, Fig 5C- STm gDNA Antibody, Fig 6A- anti-Z-DNA Infections, Fig 6B- anti-B-DNA Infections, Fig 6C- anti-dsDNA LD Infection]
